# Supplementary material for: Specific microRNA Signature Kinetics in Porphyromonas gingivalis-Induced Periodontitis
Source: Int J Mol Sci. 2023 Jan 24;24(3):2327. doi: 10.3390/ijms24032327 (PMC9916963; doi:10.3390/ijms24032327)
Supplement: Supplementary file 1 [file ijms-24-02327-s001.zip]

Archive with 1 entries (1 files):
- ijms-2147625-supplementary.pdf
